# Supplementary material for: Effects of Altitude on Tea Composition: Dual Regulation by Soil Physicochemical Properties and Microbial Communities
Source: Plants (Basel). 2025 May 28;14(11):1642. doi: 10.3390/plants14111642 (PMC12157788; doi:10.3390/plants14111642)
Supplement: Supplementary file 1 [file plants-14-01642-s001.zip]

Archive with 1 entries (1 files):
- plants-3591306-supplementary.pdf
